# Supplementary material for: HmtVar: a new resource for human mitochondrial variations and pathogenicity data
Source: Nucleic Acids Res. 2018 Oct 29;47(Database issue):D1202–10. doi: 10.1093/nar/gky1024 (PMC6323908; doi:10.1093/nar/gky1024)
Supplement: Supplementary Data [file gky1024_supplemental_files.zip]

Archive with 5 entries (5 files):
- SF1.png
- SF2.png
- SF3.png
- SupplementaryTable1.xlsx
- Suppl_Legends.pdf
